# Supplementary material for: Relative effectiveness of a full versus reduced version of the ‘Smoke Free’ mobile application for smoking cessation: an exploratory randomised controlled trial
Source: F1000Res. 2019 Jan 9;7:1524. Originally published 2018 Sep 21. [Version 2] doi: 10.12688/f1000research.16148.2 (PMC6347038; doi:10.12688/f1000research.16148.2)
Supplement: Full de-identified data from each study participant, including download dates, quitting dates and all other data input into the app [file f1000research-7-19461-s0000.tgz]

Archive with 1 entries (1 files):
- ba8639ea-95df-4988-9b7e-5007ed5aa105_Data.zip
