# Supplementary material for: Relative effectiveness of a full versus reduced version of the ‘Smoke Free’ mobile application for smoking cessation: an exploratory randomised controlled trial
Source: F1000Res. 2019 Jan 9;7:1524. Originally published 2018 Sep 21. [Version 2] doi: 10.12688/f1000research.16148.2 (PMC6347038; doi:10.12688/f1000research.16148.2)
Supplement: Supplementary file 3 [file f1000research-7-19461-s0002.tgz]

Archive with 1 entries (1 files):
- c934ef9f-5316-40b3-91a1-afe20f0f903a_Supplementary_File_2_CONSORT_SPI_Checklist.docx
