# Supplementary material for: Relative effectiveness of a full versus reduced version of the ‘Smoke Free’ mobile application for smoking cessation: an exploratory randomised controlled trial
Source: F1000Res. 2019 Jan 9;7:1524. Originally published 2018 Sep 21. [Version 2] doi: 10.12688/f1000research.16148.2 (PMC6347038; doi:10.12688/f1000research.16148.2)
Supplement: Supplementary file 4 [file f1000research-7-19461-s0003.tgz]

Archive with 1 entries (1 files):
- 9c632675-3c0e-4423-8624-f5294f5c77e4_Supplementary_File_3_Data_file_for_Smoke_Free_RCT.sav
