# Supplementary material for: Relative effectiveness of a full versus reduced version of the ‘Smoke Free’ mobile application for smoking cessation: an exploratory randomised controlled trial
Source: F1000Res. 2019 Jan 9;7:1524. Originally published 2018 Sep 21. [Version 2] doi: 10.12688/f1000research.16148.2 (PMC6347038; doi:10.12688/f1000research.16148.2)
Supplement: Supplementary file 5 [file f1000research-7-19461-s0004.tgz › a9b054cc-3a1c-4f96-b2ee-71e73634594b_Supplementary_FIle_4_Analysis_Smoke_Free_RCT.sps]

* Encoding: UTF-8.
*Commands for evaluating effectiveness of Smoke Free.


*Check year of entry into study.
TEMPORARY.
select if (fullsample2=1).
fre yearofentry.

*Get frequencies of the variables.
TEMPORARY.
select if (fullsample2=1).
fre fu3m outcome3m newage gender education howsoonwakeupsmoke daystoquit2 cigsperday androiduser group.

*Compare baseline and outcome measures by group.
TEMPORARY.
select if (fullsample2=1).
cross fu3m outcome3m gender education howsoonwakeupsmoke daystoquit2 androiduser by group/cells=row col count/stats=chis.

TEMPORARY.
select if (fullsample2=1).
means cigsperday newage by group/stats=anova.

*Compare baseline and outcome measures by follow up.
TEMPORARY.
select if (fullsample2=1).
cross gender education howsoonwakeupsmoke daystoquit2 androiduser by fu3m/cells=row col count/stats=chis.

TEMPORARY.
select if (fullsample2=1).
means cigsperday newage by fu3m/stats=anova.

*Compare outcome by group in follow up only sample.
TEMPORARY.
select if (fullsample2=1 and fu3m=1).
cross outcome3m by group/cells=row col count/stats=chis.

*Regress outcome on to group in ITT sample.
TEMPORARY.
select if (fullsample2=1).
logis regr outcome3m with group/
print=all.

*Regress outcome on to group and baseline measures in ITT sample.
TEMPORARY.
select if (fullsample2=1).
logis regr outcome3m with newage gender education howsoonwakeupsmoke daystoquit2 cigsperday androiduser group/
categ= education howsoonwakeupsmoke/
contrast(education)=indicator(1)/
contrast(howsoonwakeupsmoke)=indicator(1)/
print=all.

*Regress outcopme on to group in follow up only sample.
TEMPORARY.
select if (fullsample2=1 and fu3m=1).
logis regr outcome3m with group/
print=all.

*Regress outcome on to group and baseline measures in FUO sample.
TEMPORARY.
select if (fullsample2=1 and fu3m=1).
logis regr outcome3m with newage gender education howsoonwakeupsmoke daystoquit2 cigsperday androiduser group/
categ= education howsoonwakeupsmoke/
contrast(education)=indicator(1)/
contrast(howsoonwakeupsmoke)=indicator(1)/
print=all.
